# Supplementary material for: Nutrient intake and risk of multimorbidity: a prospective cohort study of 25,389 women
Source: BMC Public Health. 2024 Mar 4;24:696. doi: 10.1186/s12889-024-18191-9 (PMC10913224; doi:10.1186/s12889-024-18191-9)
Supplement: Supplementary file 2 — Supplementary Material 2 [file 12889_2024_18191_MOESM2_ESM.xlsx]

## Sheet: Supplementary Table 6.
Figure 2 (of main text). Associations of nutrient intake and risk of multimorbidity within the UK Women’s Cohort Study. The multivariate models adjusted for age, ethnicity, marital status, socioeconomic status, physical activity, body mass index, smoking status, alcohol consumption, and total energy intake. MJ, mega joule; SFAs, saturated fatty acids; PUFAs, polyunsaturated fatty acids; MUFAs, mo…
Supplementary Table 6. Original data for Figure 2 in main text also shown above.
Nutrient	Quintile	Multimorbidity Risk N=25,389
		Hazard Ratio	95%CI		P	P-linearity
Energy intake	Q1	1	Reference	Reference		0.022
	Q2	1	0.93	1.07	0.976
	Q3	0.99	0.92	1.06	0.807
	Q4	1.01	0.94	1.08	0.823
	Q5	1.08	1.01	1.16	0.034
Protein	Q1	1	Reference	Reference		0.003
	Q2	1.02	0.95	1.1	0.543
	Q3	1.05	0.98	1.13	0.192
	Q4	1.02	0.95	1.1	0.549
	Q5	1.12	1.04	1.21	0.003
Carbohydrate	Q1	1	Reference	Reference		0.176
	Q2	0.96	0.89	1.03	0.265
	Q3	1	0.93	1.08	0.961
	Q4	0.97	0.9	1.05	0.488
	Q5	0.94	0.87	1.02	0.12
Fat	Q1	1	Reference	Reference		0.741
	Q2	1.03	0.96	1.1	0.421
	Q3	1.01	0.94	1.09	0.753
	Q4	0.97	0.9	1.04	0.402
	Q5	1.04	0.96	1.11	0.331
SFAs	Q1	1	Reference	Reference		0.272
	Q2	1.04	0.97	1.12	0.228
	Q3	1.02	0.95	1.1	0.512
	Q4	1.02	0.95	1.1	0.538
	Q5	1.05	0.98	1.13	0.161
PUFAs	Q1	1	Reference	Reference		0.27
	Q2	1.04	0.98	1.12	0.207
	Q3	0.98	0.91	1.05	0.556
	Q4	1.01	0.94	1.08	0.842
	Q5	0.97	0.91	1.05	0.46
MUFAs	Q1	1	Reference	Reference		0.791
	Q2	1.07	1	1.15	0.061
	Q3	0.97	0.9	1.04	0.416
	Q4	1.06	0.99	1.13	0.122
	Q5	1.01	0.94	1.09	0.697
Vitamin C	Q1	1	Reference	Reference		0.044
	Q2	0.91	0.84	0.97	0.006
	Q3	0.94	0.88	1.01	0.085
	Q4	0.9	0.84	0.97	0.006
	Q5	0.91	0.85	0.98	0.01
Vitamin B1	Q1	1	Reference	Reference		0.716
	Q2	1	0.93	1.07	0.984
	Q3	0.96	0.89	1.02	0.201
	Q4	0.96	0.9	1.03	0.265
	Q5	0.98	0.91	1.05	0.539
Vitamin B2	Q1	1	Reference	Reference		0.127
	Q2	0.97	0.9	1.04	0.43
	Q3	0.93	0.87	1	0.059
	Q4	0.99	0.92	1.06	0.692
	Q5	1.04	0.97	1.12	0.282
Vitamin B6	Q1	1	Reference	Reference		0.779
	Q2	1	0.93	1.07	0.927
	Q3	1	0.93	1.07	0.982
	Q4	1	0.93	1.08	0.906
	Q5	1.01	0.94	1.08	0.839
Vitamin B12	Q1	1	Reference	Reference		0.001
	Q2	1.06	0.98	1.14	0.13
	Q3	1.11	1.03	1.19	0.008
	Q4	1.12	1.04	1.21	0.002
	Q5	1.14	1.05	1.22	0.001
Folate	Q1	1	Reference	Reference		0.876
	Q2	0.98	0.91	1.05	0.615
	Q3	1	0.93	1.07	0.93
	Q4	0.97	0.9	1.04	0.424
	Q5	0.99	0.92	1.07	0.873
Vitamin A	Q1	1	Reference	Reference		0.335
	Q2	0.92	0.86	0.99	0.035
	Q3	0.94	0.87	1.01	0.089
	Q4	0.97	0.9	1.04	0.432
	Q5	0.99	0.93	1.07	0.849
Vitamin D	Q1	1	Reference	Reference		0.002
	Q2	1.02	0.95	1.1	0.613
	Q3	1.1	1.02	1.18	0.014
	Q4	1.08	1.01	1.17	0.034
	Q5	1.11	1.04	1.2	0.004
Vitamin E	Q1	1	Reference	Reference		0.058
	Q2	1.01	0.95	1.08	0.706
	Q3	0.97	0.9	1.04	0.368
	Q4	0.92	0.86	0.99	0.023
	Q5	0.96	0.89	1.03	0.211
Calcium	Q1	1	Reference	Reference		0.321
	Q2	0.95	0.89	1.02	0.165
	Q3	0.95	0.89	1.02	0.164
	Q4	0.93	0.87	1	0.059
	Q5	0.96	0.9	1.03	0.292
Iron	Q1	1	Reference	Reference		0.056
	Q2	0.97	0.9	1.04	0.338
	Q3	0.93	0.87	1	0.046
	Q4	0.94	0.88	1.01	0.086
	Q5	0.93	0.86	0.99	0.034
Zinc	Q1	1	Reference	Reference		0.122
	Q2	1.02	0.94	1.09	0.667
	Q3	0.96	0.89	1.03	0.271
	Q4	1	0.93	1.08	0.965
	Q5	1.06	0.98	1.14	0.131

## Sheet: Supplementary Table 8.
Figure 3 (of main text). Subgroup analysis by age on associations between nutrient intake and risk of multimorbidity within the UK Women’s Cohort Study. Adjusted for age, ethnicity, marital status, socioeconomic status, physical activity, body mass index, smoking status, alcohol consumption, and total energy intake. P-interaction represents the statistical significance for interaction item of die…
Supplementary Table 8. Original data for Figure 3 in main text also shown above..
Nutrient	Quintile	Multimorbidity Risk (<60 years old) N=20,373					Multimorbidity Risk (≥60 years old) N=5,016					P-Interaction
		Hazard Ratio	95%CI		P	P-linearity	Hazard Ratio	95%CI		P	P-linearity
Energy intake	Q1	1	Reference	Reference		0.043	1	Reference	Reference		0.374	0.745
	Q2	0.99	0.9	1.08	0.748		1.02	0.91	1.15	0.693
	Q3	1	0.92	1.09	0.977		0.97	0.86	1.1	0.636
	Q4	1	0.92	1.1	0.951		1.01	0.9	1.14	0.821
	Q5	1.08	0.99	1.18	0.07		1.06	0.94	1.19	0.373
Protein	Q1	1	Reference	Reference		0.046	1	Reference	Reference		0.005	0.229
	Q2	0.96	0.88	1.05	0.427		1.2	1.05	1.37	0.009
	Q3	1.01	0.93	1.11	0.779		1.17	1.03	1.34	0.019
	Q4	0.98	0.89	1.07	0.654		1.17	1.02	1.33	0.023
	Q5	1.09	0.99	1.19	0.067		1.26	1.1	1.43	0.001
Carbohydrate	Q1	1	Reference	Reference		0.25	1	Reference	Reference		0.387	0.414
	Q2	0.98	0.89	1.07	0.586		0.92	0.82	1.04	0.195
	Q3	0.99	0.91	1.09	0.868		1.01	0.89	1.14	0.87
	Q4	0.99	0.9	1.08	0.005		0.94	0.83	1.07	0.324
	Q5	0.94	0.85	1.03	0.194		0.94	0.82	1.06	0.304
Fat	Q1	1	Reference	Reference		0.771	1	Reference	Reference		0.97	0.982
	Q2	1.02	0.94	1.11	0.656		1.05	0.94	1.19	0.389
	Q3	0.99	0.91	1.08	0.807		1.05	0.93	1.19	0.4
	Q4	0.97	0.89	1.06	0.527		0.96	0.85	1.08	0.5
	Q5	1.03	0.95	1.13	0.461		1.03	0.92	1.16	0.601
SFAs	Q1	1	Reference	Reference		0.352	1	Reference	Reference		0.666	0.696
	Q2	1.03	0.95	1.13	0.487		1.08	0.95	1.22	0.225
	Q3	1.02	0.94	1.12	0.593		1.03	0.9	1.16	0.696
	Q4	1.03	0.94	1.12	0.565		1.01	0.9	1.14	0.84
	Q5	1.05	0.96	1.15	0.297		1.05	0.94	1.18	0.393
PUFAs	Q1	1	Reference	Reference		0.57	1	Reference	Reference		0.232	0.137
	Q2	1.04	0.95	1.13	0.431		1.06	0.95	1.17	0.299
	Q3	0.98	0.89	1.07	0.607		0.98	0.87	1.09	0.695
	Q4	0.99	0.91	1.09	0.876		1.03	0.91	1.15	0.66
	Q5	0.99	0.9	1.08	0.811		0.93	0.83	1.05	0.251
MUFAs	Q1	1	Reference	Reference		0.815	1	Reference	Reference		0.981	0.899
	Q2	1.06	0.95	1.17	0.221		1.09	0.97	1.22	0.147
	Q3	0.98	0.87	1.09	0.437		0.98	0.87	1.1	0.702
	Q4	1.03	0.91	1.15	0.152		1.03	0.92	1.17	0.595
	Q5	0.93	0.83	1.05	0.871		1.02	0.9	1.15	0.762
Vitamin C	Q1	1	Reference	Reference		0.18	1	Reference	Reference		0.207	0.711
	Q2	0.91	0.83	0.99	0.029		0.9	0.8	1.02	0.097
	Q3	0.94	0.86	1.03	0.179		0.94	0.83	1.06	0.312
	Q4	0.89	0.81	0.97	0.007		0.95	0.84	1.07	0.379
	Q5	0.93	0.85	1.01	0.095		0.9	0.8	1.01	0.08
Vitamin B1	Q1	1	Reference	Reference		0.931	1	Reference	Reference		0.34	0.025
	Q2	0.94	0.86	1.03	0.162		1.1	0.99	1.23	0.086
	Q3	0.9	0.83	0.99	0.026		1.05	0.94	1.18	0.387
	Q4	0.94	0.86	1.02	0.139		1.01	0.9	1.13	0.893
	Q5	0.96	0.88	1.05	0.338		0.98	0.86	1.13	0.811
Vitamin B2	Q1	1	Reference	Reference		0.222	1	Reference	Reference		0.194	0.089
	Q2	1	0.91	1.09	0.911		0.93	0.82	1.06	0.284
	Q3	0.91	0.83	0.99	0.032		0.99	0.88	1.13	0.932
	Q4	0.98	0.89	1.07	0.618		1.02	0.9	1.15	0.78
	Q5	1.05	0.96	1.15	0.248		1.04	0.92	1.18	0.496
Vitamin B6	Q1	1	Reference	Reference		0.714	1	Reference	Reference		0.695	0.763
	Q2	0.99	0.9	1.08	0.752		1.03	0.91	1.17	0.655
	Q3	0.96	0.88	1.06	0.434		1.08	0.95	1.22	0.242
	Q4	0.98	0.9	1.08	0.719		1.07	0.94	1.21	0.292
	Q5	1.01	0.93	1.11	0.761		1.03	0.91	1.16	0.658
Vitamin B12	Q1	1	Reference	Reference		0.006	1	Reference	Reference		0.022	0.407
	Q2	1.1	1	1.2	0.045		1	0.86	1.15	0.975
	Q3	1.08	0.99	1.19	0.079		1.17	1.02	1.35	0.023
	Q4	1.09	1	1.19	0.063		1.2	1.05	1.37	0.008
	Q5	1.15	1.05	1.26	0.002		1.15	1	1.31	0.045
Folate	Q1	1	Reference	Reference		0.802	1	Reference	Reference		0.67	0.519
	Q2	0.94	0.86	1.02	0.138		1.08	0.95	1.22	0.228
	Q3	0.97	0.89	1.06	0.506		1.07	0.94	1.21	0.301
	Q4	0.93	0.85	1.01	0.099		1.08	0.95	1.22	0.243
	Q5	0.98	0.9	1.07	0.674		1.05	0.93	1.18	0.455
Vitamin A	Q1	1	Reference	Reference		0.34	1	Reference	Reference		0.517	0.169
	Q2	0.92	0.84	1	0.052		0.96	0.84	1.11	0.607
	Q3	0.93	0.85	1.02	0.117		0.97	0.85	1.11	0.651
	Q4	0.99	0.91	1.08	0.857		0.97	0.85	1.1	0.586
	Q5	1	0.91	1.09	0.959		1.01	0.9	1.14	0.849
Vitamin D	Q1	1	Reference	Reference		0.032	1	Reference	Reference		0.011	0.729
	Q2	0.96	0.84	1.11	0.062		0.89	0.77	1.02	0.09
	Q3	0.97	0.85	1.11	0.022		1.07	0.94	1.22	0.295
	Q4	0.97	0.85	1.1	0.017		1.02	0.9	1.17	0.721
	Q5	1.01	0.9	1.14	0.017		1.1	0.97	1.24	0.15
Vitamin E	Q1	1	Reference	Reference		0.232	1	Reference	Reference		0.069	0.39
	Q2	1	0.92	1.09	0.967		1.03	0.92	1.15	0.561
	Q3	1	0.91	1.09	0.924		0.91	0.81	1.02	0.103
	Q4	0.91	0.83	0.99	0.03		0.95	0.84	1.06	0.335
	Q5	0.97	0.89	1.06	0.517		0.91	0.81	1.03	0.134
Calcium	Q1	1	Reference	Reference		0.818	1	Reference	Reference		0.208	0.651
	Q2	0.92	0.84	1.01	0.071		1.01	0.89	1.14	0.924
	Q3	0.92	0.84	1	0.063		1.01	0.9	1.14	0.874
	Q4	0.94	0.86	1.02	0.153		0.93	0.83	1.05	0.267
	Q5	0.98	0.89	1.06	0.578		0.95	0.84	1.07	0.37
Iron	Q1	1	Reference	Reference		0.007	1	Reference	Reference		0.653	0.006
	Q2	0.92	0.85	1.01	0.07		1.06	0.94	1.19	0.327
	Q3	0.87	0.8	0.95	0.002		1.06	0.94	1.2	0.316
	Q4	0.89	0.81	0.97	0.008		1.06	0.94	1.2	0.341
	Q5	0.87	0.79	0.95	0.002		1.05	0.93	1.18	0.419
Zinc	Q1	1	Reference	Reference		0.229	1	Reference	Reference		0.155	0.19
	Q2	1	0.92	1.09	0.95		1.07	0.93	1.22	0.354
	Q3	0.91	0.84	1	0.051		1.07	0.94	1.22	0.283
	Q4	0.98	0.9	1.07	0.672		1.07	0.95	1.22	0.273
	Q5	1.06	0.97	1.16	0.218		1.11	0.97	1.25	0.118
